# Supplementary material for: Increasing Endocannabinoid Tone Alters Anxiety-Like and Stress Coping Behaviour in Female Rats Prenatally Exposed to Valproic Acid
Source: Molecules. 2021 Jun 18;26(12):3720. doi: 10.3390/molecules26123720 (PMC8233839; doi:10.3390/molecules26123720)
Supplement: Supplementary file 1 [file molecules-26-03720-s001.zip]

Archive with 1 entries (1 files):
- molecules-1264403-supplementary.pdf
